# Supplementary material for: Multiple Sclerosis-Associated Gut Microbiome in the Israeli Diverse Populations: Associations with Ethnicity, Gender, Disability Status, Vitamin D Levels, and Mediterranean Diet
Source: Int J Mol Sci. 2023 Oct 9;24(19):15024. doi: 10.3390/ijms241915024 (PMC10573818; doi:10.3390/ijms241915024)
Supplement: Supplementary file 1 [file ijms-24-15024-s001.zip › Table S3.xlsx]

## Sheet: Sheet1
Table S3 Spearman correlations between MS-differential taxa and mean daily nutrient intake
#NAME				alcohol	moisture	total_dietary_fiber	calcium	iron	magnesium	copper	vitamin_a_iu	vitamin_a_re	carotene	vitamin_e	vitamin_c	thiamin	riboflavin	folate	vitamin_b12	cholesterol	satured_fat	butyric (SFCA)	caproic (SCFA)	capric	palmitic	oleic (omega 9)	linoleic omega 6)	linolenic (omega 6)	arachidonic (omega 6)	docosahexanoic (DHA) (omega 3)	parinaric	gadoleic (omega 9)	eicosapentaenoic (EPA) (omega 3)	erucic (omega 9)	docosapentaenoic (DPA)	poly_unsaturated	vitamin_d_A	total_sugars	trans_fatty_acids	tryptophan	cystine	vitamin_k	sugar_alcohols	choline	biotin	manganese	fructose
k__Bacteria; p__Actinobacteria; c__Coriobacteriia; o__Coriobacteriales; f__Eggerthellaceae; g__Eggerthella	Spearman's rho	count	Correlation Coefficient	-0.0744577	-0.0981973	-0.112013	-0.114724	-0.141856	-0.13404	-0.171009	-0.162446	-0.146483	-0.0627561	-0.173023	-0.0545807	-0.126864	-0.198071	-0.156151	-.203*	-.252*	-0.164326	-0.0756355	-0.0987395	-0.0845433	-0.174798	-0.180121	-.230*	-0.198472	-.250*	-.229*	-.224*	-.247*	-.204*	-.244*	-.230*	-.241*	-0.116597	-0.182396	-0.0698049	-0.173016	-.205*	-0.0192381	0.0529396	-.244*	-0.0183931	-0.10907	-0.0999155
			Sig. (2-tailed)	0.470923	0.341182	0.277237	0.2657	0.167994	0.192917	0.095736	0.113806	0.15441	0.543568	0.0918333	0.597383	0.218057	0.0530545	0.128698	0.0472575	0.0130896	0.109628	0.463915	0.33851	0.412804	0.0884999	0.0790723	0.0238844	0.0525651	0.014209	0.024854	0.0284033	0.0153141	0.0462788	0.0165218	0.0239551	0.0177869	0.257922	0.0752977	0.49916	0.0918468	0.0453699	0.852412	0.608465	0.016771	0.858826	0.290137	0.33276
k__Bacteria; p__Cyanobacteria; c__Melainabacteria; o__Gastranaerophilales; f__Clostridium sp. K4410.MGS-306	Spearman's rho	count	Correlation Coefficient	0.160405	-0.0828272	-0.15436	-0.0420007	-0.123493	-0.0703757	-0.134069	-0.12302	-.201*	-.246*	-0.153456	-0.184374	-0.114505	-0.0561164	-0.159691	-0.0791526	-0.139096	-0.0452276	-0.00449404	0.0325565	-0.00636093	-0.0594447	-0.0853952	-0.0631024	-0.113424	-0.115772	-0.0604922	-0.0167766	-0.116212	0.005305	0.0176805	-0.0586168	-0.0646145	-0.0567753	-0.0886559	-0.0840859	-0.0793638	-0.115215	-.203*	0.122436	-0.186993	-0.0806816	-0.0739912	-.209*
			Sig. (2-tailed)	0.118482	0.422387	0.133196	0.684515	0.230635	0.49565	0.192818	0.232439	0.049471	0.015602	0.135511	0.0721335	0.266621	0.587094	0.120152	0.443332	0.176509	0.661707	0.965338	0.752844	0.950954	0.565078	0.408095	0.541342	0.271193	0.261329	0.55823	0.871121	0.259512	0.959088	0.864242	0.570517	0.531675	0.582705	0.390362	0.415346	0.442113	0.263649	0.0469021	0.23468	0.0681108	0.434547	0.473714	0.0412988
k__Bacteria; p__Firmicutes; c__Clostridia; o__Clostridiales; f__Lachnospiraceae; g__Lachnospiraceae UCG-003	Spearman's rho	count	Correlation Coefficient	-.245*	0.0413879	.223*	0.0854319	.202*	0.108971	.202*	0.0287803	0.136972	0.176507	.213*	0.103116	.220*	0.055117	0.162766	0.0159484	0.113823	0.0944391	0.0511506	0.0134576	0.0397943	0.111521	0.165233	.202*	.213*	0.100637	-0.140809	-0.181831	0.0575252	-0.191133	-0.169046	-0.13271	.206*	-0.0652338	0.112937	0.0761297	0.152436	.204*	.203*	0.0394041	0.137019	0.0138471	0.155588	0.145271
			Sig. (2-tailed)	0.0160943	0.688879	0.0291134	0.407892	0.0489804	0.290577	0.0486835	0.780742	0.183272	0.0853808	0.0368896	0.317428	0.0313728	0.593781	0.113088	0.877433	0.2695	0.360067	0.620649	0.896459	0.700276	0.279368	0.107656	0.0483211	0.0373947	0.329264	0.171189	0.0762216	0.577727	0.062123	0.0996648	0.197409	0.0441816	0.527741	0.273267	0.460991	0.138159	0.0461936	0.0477752	0.703077	0.18312	0.893479	0.130099	0.157886
k__Bacteria; p__Firmicutes; c__Clostridia; o__Clostridiales; f__Lachnospiraceae; g__Lachnospiraceae UCG-004	Spearman's rho	count	Correlation Coefficient	0.027408	0.188158	0.14475	.209*	0.140654	0.148169	0.119276	0.161232	0.185852	0.142566	0.0970022	.257*	0.164948	.204*	0.183668	0.185241	0.0263836	0.0781877	0.140342	0.153581	0.135798	0.0800733	0.071446	-0.0139175	0.0553988	0.0173494	0.141169	0.144533	0.0525095	0.156565	0.134061	0.14395	-0.00226533	.210*	.201*	0.0914135	0.141902	0.0663863	0.176967	.265**	0.0866929	0.0513158	0.154056	0.16716
			Sig. (2-tailed)	0.790952	0.0663802	0.159397	0.0407077	0.171665	0.14967	0.247074	0.11657	0.0698403	0.165853	0.347119	0.0115766	0.108272	0.0463849	0.0732502	0.0707802	0.798597	0.448927	0.172627	0.135189	0.187092	0.43803	0.489101	0.892941	0.591892	0.86676	0.170084	0.16003	0.611385	0.127674	0.192845	0.161741	0.982524	0.0401509	0.0497513	0.375731	0.167856	0.520458	0.0845558	0.00909353	0.400982	0.61952	0.133972	0.103558
k__Bacteria; p__Firmicutes; c__Clostridia; o__Clostridiales; f__Lachnospiraceae; g__Tyzzerella 4	Spearman's rho	count	Correlation Coefficient	-0.0556043	-0.0319517	-0.0125721	0.0917561	0.0783674	-0.0419124	-0.00985555	0.108993	0.0232847	-0.0671859	0.0365278	-0.0672021	0.093462	0.0328734	0.00315313	0.0729343	0.035881	0.123368	0.115235	0.114159	0.103463	0.110869	0.118542	0.0911982	0.0786261	0.0101062	-0.0955722	-0.0833882	-0.00333908	-0.10103	-0.0899532	-0.0826444	0.0755781	0.0771709	0.0813184	0.0983049	0.143136	0.125551	0.000460842	.232*	0.0526411	-0.033213	-0.0460276	-0.119099
			Sig. (2-tailed)	0.590516	0.757291	0.903238	0.373937	0.447882	0.685143	0.924075	0.290477	0.821836	0.515436	0.723843	0.515334	0.365081	0.750516	0.975677	0.480071	0.728541	0.23111	0.263565	0.268076	0.315792	0.282205	0.250016	0.376861	0.44638	0.92215	0.354306	0.419241	0.974243	0.32737	0.383437	0.423416	0.464255	0.454866	0.430917	0.34065	0.164151	0.222897	0.996445	0.023103	0.610491	0.748025	0.656099	0.247778
k__Bacteria; p__Firmicutes; c__Clostridia; o__Clostridiales; f__Peptococcaceae; g__Peptococcus	Spearman's rho	count	Correlation Coefficient	-0.0328373	0.00613244	-0.00437107	-0.104431	0.0186417	-0.026212	0.00989961	-.207*	-0.0585277	0.0193247	0.0105682	-0.104582	-0.0120923	-0.0575213	-0.0164418	0.000553573	-0.0363848	-0.11492	-0.140694	-0.129665	-0.119421	-0.0986582	-0.041899	-0.0197058	-0.00971988	-0.0046155	0.0948479	0.07282	0.0931512	0.0668817	0.0899232	0.0561337	-0.00077644	-0.045623	-0.0929068	-0.0970765	-0.0448682	-0.0154138	-0.0270172	-0.0545065	-0.0128041	-.249*	0.00534881	-0.0230775
			Sig. (2-tailed)	0.750781	0.952714	0.966286	0.311261	0.856937	0.799879	0.923737	0.0434511	0.571104	0.851755	0.918603	0.310558	0.906914	0.577753	0.873671	0.995729	0.72488	0.264879	0.171542	0.207981	0.246495	0.33891	0.685239	0.848866	0.925117	0.964402	0.357982	0.480762	0.366685	0.517344	0.383596	0.586978	0.99401	0.658933	0.367949	0.346747	0.664233	0.881511	0.793866	0.597882	0.901461	0.0144322	0.958751	0.823395
k__Bacteria; p__Firmicutes; c__Clostridia; o__Clostridiales; f__Peptostreptococcaceae	Spearman's rho	count	Correlation Coefficient	-0.11207	-.225*	-0.0980195	-0.119967	-0.103717	-.212*	-0.124579	-0.146839	-0.131457	-0.099471	-0.078554	-0.151424	-0.0949539	-0.187276	-0.107447	-0.0604856	-0.0342784	-0.0210526	0.00122084	-0.00530385	0.0019669	-0.0542187	-0.0565247	-0.0295307	0.0149349	-0.0568095	0.103554	0.171432	0.0889989	0.105358	0.179639	0.0992811	-0.0172409	-0.037561	-0.0857298	-0.104761	-0.079924	-0.0649078	-0.0937873	0.160779	-0.0803988	0.105846	-0.089121	-0.0397857
			Sig. (2-tailed)	0.276994	0.0278227	0.342061	0.244323	0.3146	0.037811	0.226527	0.153398	0.201713	0.334926	0.446799	0.140826	0.357443	0.0676864	0.297416	0.558273	0.740225	0.838671	0.990581	0.959097	0.984826	0.59982	0.584372	0.775175	0.885167	0.582477	0.315365	0.0949049	0.388524	0.306961	0.0798912	0.335854	0.867586	0.716359	0.406254	0.309725	0.438887	0.52981	0.363407	0.117614	0.436164	0.304712	0.387871	0.700338
k__Bacteria; p__Firmicutes; c__Clostridia; o__Clostridiales; f__Peptostreptococcaceae; g__Romboutsia	Spearman's rho	count	Correlation Coefficient	-0.0983997	-.233*	-0.157054	-0.115925	-0.13417	-.230*	-0.149403	-0.14612	-0.132176	-0.138511	-0.105602	-0.181213	-0.120876	-0.179137	-0.154029	-0.0580846	0.00545307	0.0139853	0.0265735	0.0260716	0.0287439	-0.0229381	-0.0608926	-0.0257189	0.00283505	-0.00398806	0.0564433	0.129653	0.0509495	0.0697097	0.123074	0.0759902	-0.0147314	-0.0480467	-0.0870049	-0.0681905	-0.0441671	-0.0414542	-0.161489	0.10683	-0.0742811	0.158098	-0.130317	-0.0962832
			Sig. (2-tailed)	0.340183	0.0224575	0.126476	0.260696	0.192482	0.024078	0.146269	0.155443	0.199237	0.178354	0.305836	0.0772423	0.240742	0.0807513	0.134041	0.574027	0.957948	0.892423	0.797178	0.800929	0.781013	0.824445	0.555623	0.803567	0.97813	0.969239	0.584914	0.208026	0.622025	0.499747	0.232234	0.461815	0.886721	0.642031	0.399283	0.509161	0.66917	0.688407	0.115979	0.300213	0.471979	0.123941	0.205684	0.350721
k__Bacteria; p__Firmicutes; c__Clostridia; o__Clostridiales; f__Ruminococcaceae; g__Flavonifractor	Spearman's rho	count	Correlation Coefficient	0.0969271	-0.136243	-.207*	-0.0215464	-0.18577	-0.0981695	-.234*	-0.0207847	-0.137698	-0.196502	-.203*	-0.172194	-0.173976	-0.0866481	-.217*	-0.0497445	0.0143779	-0.0640407	0.0242261	-0.00533219	0.00946736	-0.0635374	-0.121226	-.220*	-0.181077	-0.0328909	-0.0630886	-0.060096	-0.166196	-0.024879	-0.0325237	-0.0825266	-.233*	0.0415013	-0.169365	0.0928917	-0.102862	-0.147615	-0.148526	0.0160387	-0.0371213	-0.0481394	-.249*	-.226*
			Sig. (2-tailed)	0.347494	0.185637	0.0435301	0.83494	0.0699661	0.341319	0.0219722	0.840698	0.180938	0.055003	0.0472312	0.0934234	0.0900302	0.401226	0.0340742	0.630298	0.889422	0.535333	0.814759	0.958879	0.927057	0.538552	0.239375	0.0311023	0.0774681	0.750387	0.541431	0.560815	0.105593	0.809859	0.753085	0.424079	0.0223722	0.688071	0.0990175	0.368027	0.318625	0.151215	0.148679	0.876744	0.719541	0.641388	0.0145591	0.0267827
k__Bacteria; p__Firmicutes; c__Clostridia; o__Clostridiales; f__Ruminococcaceae; g__Negativibacillus	Spearman's rho	count	Correlation Coefficient	0.00222921	-0.0889738	-0.163919	-0.00307958	-0.147084	-0.116383	-.202*	-0.131843	-0.153093	-.234*	-0.171659	-0.12847	-0.12291	-0.0758516	-0.176333	-0.0597792	0.00773982	-0.0756267	-0.0636763	-0.0748909	-0.054935	-0.0878565	-0.126896	-0.162972	-0.173219	0.0208348	0.00163517	0.00672465	-0.108303	0.00818949	0.0100631	-0.0455396	-0.162638	0.037752	-0.0654819	-0.0981035	0.00754905	-0.0662517	-.206*	-0.000689581	-0.0365189	-0.0786314	-0.0980422	-0.124294
			Sig. (2-tailed)	0.982802	0.388658	0.110522	0.976244	0.152708	0.258803	0.0481294	0.200382	0.13645	0.021785	0.0944624	0.212239	0.232859	0.462635	0.0856937	0.562887	0.94034	0.463967	0.537663	0.468338	0.595002	0.394666	0.21794	0.112625	0.0914598	0.840318	0.987385	0.948154	0.293562	0.936881	0.922481	0.659518	0.113374	0.714979	0.526169	0.341645	0.941808	0.521306	0.0436417	0.99468	0.723908	0.44635	0.341949	0.227603
k__Bacteria; p__Firmicutes; c__Clostridia; o__Clostridiales; f__Ruminococcaceae; g__Ruminococcaceae UCG-013	Spearman's rho	count	Correlation Coefficient	-0.0661993	-0.0294497	-0.0123306	-0.150273	-0.044534	-0.0852969	-0.0494581	-0.129682	0.00846457	0.0979395	-0.0343195	0.00576514	-0.0478845	-0.0917403	0.0359202	-0.0904516	-0.0886881	-.213*	-0.112603	-0.131608	-0.121597	-0.194319	-0.172683	-0.0908178	-0.123984	-0.0155048	0.0977767	0.110663	-0.0531749	0.10346	0.113309	0.0871553	-0.087413	-0.15361	-0.0978174	-.202*	-0.0905058	-0.0546264	0.0202661	-0.0358151	-0.0993638	-0.160393	0.0701176	-0.0074065
			Sig. (2-tailed)	0.521636	0.775775	0.905088	0.143906	0.666585	0.408637	0.632271	0.207923	0.934766	0.342457	0.739924	0.955543	0.643156	0.37402	0.728256	0.380796	0.390189	0.0370501	0.274698	0.201191	0.237929	0.0578128	0.0924837	0.378863	0.228771	0.880816	0.343264	0.283104	0.606871	0.315804	0.271683	0.398465	0.397066	0.135114	0.343062	0.0488107	0.38051	0.597076	0.844621	0.72902	0.335449	0.118509	0.497235	0.942905
k__Bacteria; p__Firmicutes; c__Erysipelotrichia; o__Erysipelotrichales; f__Erysipelotrichaceae; g__Merdibacter	Spearman's rho	count	Correlation Coefficient	-0.101177	-0.00258443	-0.0867228	0.129048	-0.059608	-0.0502592	-0.0433795	0.102316	0.0359655	-0.0423399	-0.0654121	-0.0327891	-0.0210653	0.0609724	-0.0330995	0.0773597	0.139054	0.114675	0.126175	0.143804	0.115159	0.0848892	0.0284865	0.0297571	0.0417046	0.0976309	0.0166111	0.0284287	-0.00970245	0.0157159	0.0546918	0.0350775	0.0223719	.205*	0.0633835	-0.070812	0.0896538	0.00683647	-0.0450182	0.0404125	0.0519196	0.00285154	-0.0404846	-0.103984
			Sig. (2-tailed)	0.32666	0.980063	0.400818	0.210172	0.564008	0.626758	0.674734	0.321216	0.727927	0.682104	0.526611	0.751135	0.838576	0.555105	0.748857	0.45376	0.17664	0.265907	0.220588	0.162171	0.263882	0.410889	0.782925	0.773498	0.686622	0.343988	0.872382	0.783354	0.925251	0.879206	0.596636	0.734391	0.828711	0.0454612	0.539538	0.492975	0.385029	0.947293	0.663178	0.695847	0.615399	0.978002	0.695331	0.31335
k__Bacteria; p__Firmicutes; c__Negativicutes; o__Selenomonadales; f__Veillonellaceae; g__Mitsuokella	Spearman's rho	count	Correlation Coefficient	0.00399042	-0.128921	-0.0852482	-0.0525775	-0.0568215	-0.13853	-0.0683043	-0.0686406	-.201*	-.223*	-0.0797871	-0.100655	-0.0505115	-0.121522	-0.116654	-0.107141	-0.0611615	0.02122	0.0394611	0.0405822	0.0477729	0.013789	-0.0044682	0.0268252	-0.0334234	-0.0689128	-0.199852	-.203*	-0.151102	-0.185134	-0.150478	-.218*	0.011659	-0.134511	-0.0979482	0.0751427	-0.0965388	-0.0629072	-0.0742138	-0.163137	-0.087138	0.155698	-0.0914941	-0.0389006
			Sig. (2-tailed)	0.96922	0.210624	0.408905	0.610923	0.582398	0.178291	0.508453	0.506363	0.0497467	0.029259	0.439675	0.329177	0.625027	0.238219	0.257691	0.298803	0.553875	0.837407	0.702667	0.694633	0.643931	0.893924	0.965537	0.795299	0.746482	0.504674	0.0509104	0.0474851	0.141683	0.0709465	0.143356	0.0328953	0.910235	0.191345	0.342414	0.46684	0.349438	0.542596	0.472381	0.112257	0.398559	0.129824	0.375309	0.706697
k__Bacteria; p__Proteobacteria; c__Alphaproteobacteria; o__Rhodospirillales; f__uncultured; g__Azospirillum sp. 47_25	Spearman's rho	count	Correlation Coefficient	0.0483516	-.232*	-0.14291	-0.175456	-0.113185	-.211*	-0.176542	-.218*	-.256*	-.261*	-0.159685	-0.189976	-0.0838619	-0.173272	-0.161632	-0.1885	-0.0782073	-0.147171	-0.136901	-0.0991256	-0.130054	-0.149863	-0.125297	-0.11675	-0.0940023	-0.0304212	-0.0363945	0.0199739	-0.0800253	-9.44391e-05	-0.0102112	0.00371854	-0.110765	-0.129913	-0.19543	-0.116762	-0.0996332	-0.0863999	-0.191971	0.0335878	-0.146664	-0.00858215	-0.0943446	-0.196079
			Sig. (2-tailed)	0.639917	0.0229151	0.164825	0.0872877	0.272209	0.0394057	0.0853171	0.0330702	0.0118222	0.0102349	0.120166	0.0637513	0.416594	0.0913596	0.115652	0.0658784	0.448813	0.15246	0.183501	0.336615	0.206608	0.145017	0.223843	0.257295	0.362303	0.768583	0.724811	0.846835	0.438306	0.999271	0.921344	0.971317	0.282658	0.207107	0.0563688	0.257246	0.334134	0.402581	0.0609645	0.745278	0.153896	0.933861	0.36055	0.0555386
k__Bacteria; p__Proteobacteria; c__Gammaproteobacteria; o__Enterobacteriales	Spearman's rho	count	Correlation Coefficient	-.389**	-0.0969411	-0.10824	-0.0491322	-0.0392515	-0.100911	-0.0647812	-0.0293708	-0.0819843	-0.0860832	-0.0225777	-0.152025	-0.0844952	-0.0922519	-0.120571	-0.0418099	0.0218177	0.00882208	-0.107996	-0.127689	-0.110643	0.0130838	0.0417217	0.001873	0.0252447	0.0432011	-0.0219331	-0.00319631	-0.000760056	-0.00917497	-0.0331982	-0.014061	0.00122152	-0.0785912	-0.0896256	0.0605874	-0.00607367	0.00424139	-0.0521657	0.00522283	-0.0410973	-0.0144546	-0.0987598	-0.192043
			Sig. (2-tailed)	8.84874e-05	0.347424	0.293843	0.634518	0.704173	0.32794	0.530614	0.776361	0.427141	0.404315	0.82716	0.139239	0.413071	0.37135	0.241942	0.685873	0.832892	0.932017	0.294941	0.215053	0.283195	0.89932	0.686501	0.98555	0.807118	0.675996	0.832022	0.975344	0.994136	0.929304	0.748133	0.891844	0.990576	0.446583	0.385179	0.55761	0.953167	0.967286	0.613724	0.959721	0.690952	0.888835	0.33841	0.0608656
k__Bacteria; p__Proteobacteria; c__Gammaproteobacteria; o__Enterobacteriales; f__Enterobacteriaceae	Spearman's rho	count	Correlation Coefficient	-.390**	-0.0966425	-0.10767	-0.0488879	-0.0386407	-0.100531	-0.0643333	-0.0289364	-0.0813871	-0.0855131	-0.0218313	-0.151577	-0.0839116	-0.0918854	-0.119974	-0.0414434	0.0229578	0.00969072	-0.107032	-0.127065	-0.109787	0.0139932	0.0426175	0.00253805	0.0259234	0.0442733	-0.0215802	-0.00301987	-0.000176442	-0.00895781	-0.0331167	-0.0137625	0.00190014	-0.0784283	-0.089327	0.0614288	-0.00535433	0.00501502	-0.051392	0.00534138	-0.0401473	-0.0138846	-0.0983119	-0.19169
			Sig. (2-tailed)	8.74769e-05	0.348918	0.296408	0.636206	0.708568	0.329775	0.533466	0.779583	0.430527	0.407445	0.83279	0.140422	0.416317	0.373261	0.244299	0.688483	0.824297	0.925341	0.299296	0.217323	0.286955	0.892363	0.680133	0.98042	0.802038	0.668421	0.834685	0.976704	0.998639	0.930973	0.74873	0.894127	0.985341	0.447528	0.38677	0.552141	0.958708	0.961323	0.618999	0.958808	0.697746	0.893193	0.340616	0.0613505
k__Bacteria; p__Proteobacteria; c__Gammaproteobacteria; o__Enterobacteriales; f__Enterobacteriaceae; g__Escherichia-Shigella	Spearman's rho	count	Correlation Coefficient	-.364**	-0.186968	-0.120505	-0.063911	-0.0681599	-0.15789	-0.0867848	-0.0236612	-0.0867848	-0.12641	-0.0310731	-0.169782	-0.115306	-0.131446	-0.144003	-0.0502817	0.037399	-0.0118917	-0.0864183	-0.130157	-0.0946176	-0.00686894	0.011593	-0.0239055	-0.0167108	0.0657707	-0.0425847	-0.0244892	-0.0348334	-0.032675	-0.0521822	-0.0180819	-0.0249236	-0.0920519	-0.102396	0.0690559	-0.0192629	-0.011946	-0.0748252	-0.069416	-0.0354578	-0.0164529	-0.163565	-.204*
			Sig. (2-tailed)	0.000270753	0.0681477	0.242201	0.536162	0.509351	0.124442	0.400481	0.819004	0.400481	0.219722	0.763767	0.0981768	0.263269	0.20175	0.161584	0.626604	0.717531	0.908452	0.402481	0.206248	0.359156	0.947043	0.910741	0.817167	0.871622	0.524342	0.680366	0.812783	0.736172	0.751973	0.613611	0.861191	0.809525	0.372392	0.320836	0.503788	0.852224	0.908035	0.46873	0.50156	0.73162	0.873587	0.111306	0.0457753
k__Bacteria; p__Tenericutes; c__Mollicutes; o__Mollicutes RF39; f__gut metagenome	Spearman's rho	count	Correlation Coefficient	-0.0128398	0.108705	0.0413344	0.0319217	0.0388296	0.0777718	0.0375468	0.0553668	0.164341	0.153715	0.0581923	0.048927	0.071488	0.107215	0.0701619	0.0907814	0.0954271	0.013755	-0.00676051	0.0374861	-0.0027042	0.0200388	0.0302316	0.106045	0.103054	0.0749116	0.0249359	0.0507125	0.0953491	0.00570309	0.0152631	0.084697	0.093555	0.102352	0.105161	-0.0480516	0.13872	0.129091	0.040719	0.0192725	0.11934	-0.118387	0.057785	-0.0107561
			Sig. (2-tailed)	0.901187	0.291761	0.689261	0.757512	0.707208	0.451351	0.716462	0.592106	0.109596	0.134845	0.573316	0.635936	0.488845	0.298468	0.496963	0.379055	0.355041	0.894184	0.947878	0.716901	0.979139	0.846343	0.769985	0.303803	0.317718	0.468215	0.809433	0.623649	0.355436	0.956021	0.882661	0.411952	0.364602	0.321043	0.307875	0.641997	0.177691	0.210019	0.693654	0.852151	0.246816	0.250639	0.576008	0.917161
k__Bacteria; p__Tenericutes; c__Mollicutes; o__Mollicutes RF39; f__gut metagenome; g__gut metagenome	Spearman's rho	count	Correlation Coefficient	-0.0125869	0.10894	0.042132	0.0318612	0.0396272	0.0779803	0.0381711	0.0558265	0.165165	0.154721	0.0586	0.0494906	0.0719044	0.10738	0.0709337	0.091276	0.0964157	0.0135298	-0.00722858	0.0368796	-0.00315492	0.0200043	0.0305871	0.106167	0.103133	0.0762815	0.024988	0.0505134	0.0954797	0.0057638	0.0151766	0.0848621	0.0936855	0.101972	0.104806	-0.0464571	0.139059	0.129646	0.0420454	0.0205773	0.120329	-0.117833	0.0582187	-0.0107475
			Sig. (2-tailed)	0.903125	0.290714	0.683581	0.757958	0.701475	0.450135	0.711953	0.58903	0.107803	0.13228	0.570628	0.632046	0.48631	0.297719	0.49223	0.376453	0.350055	0.895907	0.944274	0.721292	0.975663	0.846604	0.767356	0.303244	0.317347	0.460096	0.809042	0.625014	0.354775	0.955554	0.883322	0.411038	0.36393	0.322857	0.309519	0.653097	0.176624	0.208048	0.684197	0.842266	0.242894	0.252879	0.573142	0.917227
k__Bacteria;p__Actinobacteria;c__Actinobacteria;o__Bifidobacteriales;f__Bifidobacteriaceae;g__Bifidobacterium;s__Bifidob	Spearman's rho	count	Correlation Coefficient	.257*	0.055265	0.038651	-0.0480238	0.00316606	0.0905932	0.0532588	-0.052705	0.0592043	0.148627	-0.0106371	0.10216	-0.0482223	0.00810846	0.0640944	-0.0442935	-0.0684203	-0.146621	-0.0738956	-0.113121	-0.109631	-0.121481	-0.0685248	-0.150101	-0.108691	-0.112578	0.000397064	-0.00725164	-0.063363	-0.0295708	-0.0294663	-0.0733314	-0.142117	-0.0835088	-0.0594237	-0.0677516	-0.151302	-0.144981	0.0309605	-0.042335	-0.0380136	-0.137489	0.0420574	0.107625
			Sig. (2-tailed)	0.0113472	0.592788	0.708494	0.642189	0.975577	0.380048	0.606303	0.610058	0.566655	0.1484	0.918074	0.321957	0.640813	0.937504	0.53499	0.668279	0.507731	0.154017	0.474287	0.272481	0.287645	0.238381	0.507081	0.144373	0.291825	0.274806	0.996937	0.944097	0.53967	0.774878	0.775652	0.477678	0.167204	0.418566	0.565215	0.511898	0.141151	0.158728	0.764598	0.682138	0.71309	0.18161	0.684112	0.296611
			N	96	96	96	96	96	96	96	96	96	96	96	96	96	96	96	96	96	96	96	96	96	96	96	96	96	96	96	96	96	96	96	96	96	96	96	96	96	96	96	96	96	96	96	96
			Sig. (2-tailed)	0.000270753	0.0681477	0.242201	0.536162	0.509351	0.124442	0.400481	0.819004	0.400481	0.219722	0.763767	0.0981768	0.263269	0.20175	0.161584	0.626604	0.717531	0.908452	0.402481	0.206248	0.359156	0.947043	0.910741	0.817167	0.871622	0.524342	0.680366	0.812783	0.736172	0.751973	0.613611	0.861191	0.809525	0.372392	0.320836	0.503788	0.852224	0.908035	0.46873	0.50156	0.73162	0.873587	0.111306	0.0457753
k__Bacteria;p__Actinobacteria;c__Actinobacteria;o__Bifidobacteriales;f__Bifidobacteriaceae;g__Bifidobacterium;s__Bifidobacterium animalis	Spearman's rho	count	Correlation Coefficient	.257*	0.055265	0.038651	-0.0480238	0.00316606	0.0905932	0.0532588	-0.052705	0.0592043	0.148627	-0.0106371	0.10216	-0.0482223	0.00810846	0.0640944	-0.0442935	-0.0684203	-0.146621	-0.0738956	-0.113121	-0.109631	-0.121481	-0.0685248	-0.150101	-0.108691	-0.112578	0.000397064	-0.00725164	-0.063363	-0.0295708	-0.0294663	-0.0733314	-0.142117	-0.0835088	-0.0594237	-0.0677516	-0.151302	-0.144981	0.0309605	-0.042335	-0.0380136	-0.137489	0.0420574	0.107625
			Sig. (2-tailed)	0.0113472	0.592788	0.708494	0.642189	0.975577	0.380048	0.606303	0.610058	0.566655	0.1484	0.918074	0.321957	0.640813	0.937504	0.53499	0.668279	0.507731	0.154017	0.474287	0.272481	0.287645	0.238381	0.507081	0.144373	0.291825	0.274806	0.996937	0.944097	0.53967	0.774878	0.775652	0.477678	0.167204	0.418566	0.565215	0.511898	0.141151	0.158728	0.764598	0.682138	0.71309	0.18161	0.684112	0.296611
k__Bacteria;p__Bacteroidetes;c__Bacteroidia;o__Bacteroidales;f__Bacteroidaceae;g__Bacteroides;s__Bacteroides timonensis	Spearman's rho	count	Correlation Coefficient	-0.122653	-0.142424	-0.027248	-0.133475	-0.0917767	-0.119501	-0.11407	-0.0939277	-0.124517	-0.0200961	-0.0532208	0.0204725	-0.0814752	-0.159263	-0.031427	-0.118963	-0.142232	-0.197688	-.217*	-.204*	-.209*	-.204*	-0.145044	-0.152787	-0.16703	-0.120008	0.140857	0.153924	-0.0436568	0.137869	0.149637	0.0851318	-0.156505	-0.100665	-0.0778186	-0.134681	-0.180711	-0.14635	-0.0402613	-0.0266603	-0.108961	-0.0733861	-0.0366738	0.0566009
			Sig. (2-tailed)	0.233847	0.166281	0.792145	0.194818	0.373829	0.246175	0.268455	0.362686	0.226761	0.845909	0.60656	0.843059	0.430026	0.12116	0.761157	0.248322	0.166859	0.0535241	0.0338059	0.0464765	0.0405681	0.0457728	0.158544	0.137244	0.103831	0.244162	0.171041	0.134309	0.672773	0.180394	0.14563	0.409548	0.127823	0.329128	0.451078	0.190779	0.0780789	0.154789	0.696929	0.79653	0.290619	0.477349	0.722784	0.583865
k__Bacteria;p__Bacteroidetes;c__Bacteroidia;o__Bacteroidales;f__Bacteroidaceae;g__Bacteroides;s__uncultured Bacteroidetes bacterium	Spearman's rho	count	Correlation Coefficient	0.0666311	-0.00950734	-0.10783	0.0713526	-0.0459119	-0.0617428	-0.0383441	0.043965	0.0399542	-0.0436137	-0.078957	-0.0316692	-0.0360898	0.0170532	-0.0593568	0.069801	-0.026685	-0.00468414	0.012391	0.00480124	0.00805818	-0.0276071	-0.0430502	-0.0347431	-0.0419743	-0.0522574	0.0182315	-0.00540872	-0.03295	0.0306957	0.0163213	0.0198198	-0.0444042	0.130629	-0.0415571	-0.0328256	-0.00936828	-0.0885009	-0.0188537	0.0809205	-0.0650583	0.0642678	-0.0387978	-.207*
			Sig. (2-tailed)	0.518918	0.92675	0.295686	0.48967	0.656909	0.550107	0.710706	0.670596	0.699129	0.673077	0.444463	0.759372	0.727023	0.869015	0.565654	0.499185	0.796346	0.963873	0.904625	0.96297	0.937891	0.789468	0.677065	0.73683	0.684703	0.613099	0.860053	0.958289	0.749954	0.766554	0.87459	0.848002	0.667499	0.204593	0.687673	0.750867	0.927819	0.391194	0.855329	0.433183	0.528854	0.533884	0.707436	0.0428077
k__Bacteria;p__Cyanobacteria;c__Melainabacteria;o__Gastranaerophilales;f__Clostridium sp. K4410.MGS-306;g__Clostridium sp. K4410.MGS-306;s__Clostridium sp. K4410.MGS-306	Spearman's rho	count	Correlation Coefficient	0.160677	-0.0821683	-0.154343	-0.041477	-0.123375	-0.0697168	-0.133833	-0.122817	-.201*	-.246*	-0.153287	-0.184087	-0.114319	-0.0555251	-0.159471	-0.0791695	-0.138775	-0.0447884	-0.00420683	0.0329957	-0.0061244	-0.0589716	-0.0849053	-0.0626125	-0.112833	-0.115671	-0.0607118	-0.0171483	-0.11611	0.00501778	0.0173426	-0.0591237	-0.0641584	-0.056657	-0.0885039	-0.0850489	-0.0793131	-0.115181	-.203*	0.122914	-0.186604	-0.0812898	-0.0736871	-.209*
			Sig. (2-tailed)	0.11785	0.4261	0.133239	0.688244	0.231085	0.499704	0.193612	0.233216	0.0496078	0.0155873	0.135947	0.0725861	0.267403	0.591046	0.120669	0.443235	0.17752	0.664794	0.967552	0.749618	0.952776	0.568183	0.410799	0.544493	0.273715	0.26175	0.5568	0.868291	0.259931	0.961302	0.866812	0.567184	0.534582	0.583491	0.391178	0.410006	0.442405	0.26379	0.047108	0.232847	0.068696	0.43108	0.475539	0.0411981
k__Bacteria;p__Firmicutes;c__Bacilli;o__Lactobacillales;f__Streptococcaceae;g__Streptococcus;s__Streptococcus thermophilus TH1435	Spearman's rho	count	Correlation Coefficient	0.117982	-.229*	-0.0745853	-0.0912854	-0.0784706	-0.166176	-0.067772	-0.145958	-0.195275	-0.121002	-0.109262	-0.0629361	-0.110143	-0.139915	-0.0858181	-0.0890999	-0.142024	-0.0679801	-0.0266981	-0.0617219	-0.0556441	-0.0733711	-0.0586067	-0.104579	-0.10179	-0.165225	-0.0442377	-0.0650939	-0.13145	-0.0352528	-0.0518905	-0.0870601	-0.109783	-0.17319	-0.14199	-0.0262609	-.203*	-0.183952	-0.0926175	0.0170709	-0.179185	-0.104863	-0.115042	-0.0734335
			Sig. (2-tailed)	0.252275	0.0246229	0.470161	0.376403	0.447282	0.105635	0.51177	0.155908	0.0565688	0.240251	0.289281	0.542411	0.285386	0.17395	0.405768	0.387984	0.167486	0.510472	0.796248	0.550242	0.59025	0.477439	0.570584	0.310573	0.323724	0.107672	0.668672	0.528629	0.201736	0.733113	0.615597	0.398982	0.286977	0.0915146	0.167591	0.799513	0.0478043	0.0728	0.369449	0.86888	0.0806691	0.309251	0.264371	0.477063
k__Bacteria;p__Firmicutes;c__Clostridia;o__Clostridiales;f__Lachnospiraceae;g__[Ruminococcus] gnavus group;s__Ruminococcus gnavus CC55_001C	Spearman's rho	count	Correlation Coefficient	0.0657896	0.098294	0.0839245	0.107427	0.104919	0.0724351	0.0644608	.243*	0.123058	0.116964	0.112441	0.130937	0.0833294	0.0831627	0.1136	0.144989	0.113441	0.0745616	0.0925891	0.0910577	0.11437	0.105324	0.104642	0.029247	0.0910815	0.102936	0.0153694	-0.0113624	0.0357693	0.0193129	0.0281679	-0.00170594	0.0279695	0.097699	0.0491946	.206*	0.0480917	0.056677	0.157407	0.1521	0.154328	0.0533524	0.0394112	0.0896294
			Sig. (2-tailed)	0.524222	0.340704	0.416245	0.297507	0.308991	0.48309	0.532653	0.0168602	0.232295	0.256418	0.275392	0.203518	0.41957	0.420504	0.270445	0.158702	0.271119	0.470302	0.369596	0.3776	0.267191	0.307118	0.31028	0.777278	0.377475	0.318278	0.88185	0.91251	0.729354	0.851845	0.785294	0.986839	0.78677	0.34365	0.634088	0.0437798	0.641718	0.583359	0.125614	0.139041	0.133277	0.60567	0.703025	0.385158
k__Bacteria;p__Firmicutes;c__Clostridia;o__Clostridiales;f__Ruminococcaceae;g__Ruminococcaceae UCG-013;s__uncultured Clostridium sp.	Spearman's rho	count	Correlation Coefficient	-0.0462132	-0.0358931	-0.0212835	-0.146272	-0.0307112	-0.0862736	-0.0501635	-0.121244	-0.00390673	0.101141	-0.0459719	0.0176752	-0.0402339	-0.0871281	0.0320542	-0.087101	-0.0647187	-.211*	-0.127877	-0.141795	-0.135148	-0.186044	-0.165724	-0.0935173	-0.129071	0.0240101	0.113322	0.120227	-0.0547349	0.123387	0.114855	0.10814	-0.0919709	-0.155645	-0.100056	-0.187577	-0.0877793	-0.0535818	0.0531478	-0.0626398	-0.0757471	-0.172954	0.0702397	-0.00618565
			Sig. (2-tailed)	0.654801	0.728453	0.836926	0.155011	0.766439	0.403272	0.627416	0.239303	0.969866	0.326835	0.656489	0.864282	0.697126	0.398612	0.756538	0.39876	0.531012	0.0389378	0.214373	0.168179	0.189229	0.0695461	0.1066	0.364796	0.21009	0.816381	0.271625	0.243298	0.596346	0.231037	0.265152	0.294291	0.372815	0.129957	0.332079	0.0672382	0.395084	0.604118	0.607055	0.544317	0.463254	0.0919649	0.496485	0.952304
k__Bacteria;p__Proteobacteria;c__Gammaproteobacteria;o__Enterobacteriales;f__Enterobacteriaceae;g__Escherichia-Shigella;s__Escherichia coli	Spearman's rho	count	Correlation Coefficient	-.347**	-.203*	-0.120941	-0.0833082	-0.0667403	-0.173294	-0.0936946	-0.0396027	-0.104427	-0.137027	-0.0422927	-0.165	-0.12592	-0.157392	-0.152127	-0.0743348	0.0348272	-0.0207388	-0.100379	-0.157378	-0.113849	-0.0166426	0.0079545	-0.0267912	-0.0278238	0.0740631	-0.0491943	-0.0324905	-0.0415251	-0.0374493	-0.0681397	-0.0284487	-0.0285642	-0.126491	-0.119073	0.0747356	-0.0332173	-0.0249504	-0.0732751	-0.083023	-0.0483723	-0.0114257	-0.176738	-.215*
			Sig. (2-tailed)	0.000530482	0.0471461	0.240489	0.419688	0.518231	0.0913181	0.363884	0.701651	0.311278	0.183096	0.682439	0.108161	0.221529	0.125651	0.13897	0.471657	0.736216	0.841045	0.330511	0.125684	0.269388	0.872142	0.938689	0.795552	0.787855	0.473283	0.63409	0.753329	0.687902	0.717167	0.509478	0.783206	0.782348	0.219426	0.247884	0.469264	0.747993	0.809324	0.478016	0.421287	0.639773	0.912024	0.0849654	0.0353252
**. Correlation is significant at the 0.01 level (2-tailed).
*. Correlation is significant at the 0.05 level (2-tailed).
Marked in pink - significant p-values
